# Supplementary material for: Aquatic Bacteria Rheinheimera tangshanensis New Ability for Mercury Pollution Removal
Source: Int J Mol Sci. 2023 Mar 5;24(5):5009. doi: 10.3390/ijms24055009 (PMC10003538; doi:10.3390/ijms24055009)
Supplement: Supplementary file 1 [file ijms-24-05009-s001.zip]

Archive with 1 entries (1 files):
- ijms-2143444-supplementary.pdf
